# Supplementary material for: Functional correlates of cognitive performance and working memory in temporal lobe epilepsy: Insights from task-based and resting-state fMRI
Source: PLoS One. 2024 Mar 13;19(3):e0295142. doi: 10.1371/journal.pone.0295142 (PMC10936866; doi:10.1371/journal.pone.0295142)
Supplement: S4 Fig — C: Scatterplots of GLM significant associations (n = 46). D: Scatterplots of ANCOVA significant associations (n = 46). E: Associations between Cognitive scores and Functional connectivity adjusted for covariates. (ZIP) [file pone.0295142.s004.zip]

Archive with 3 entries (3 files):
- S4E_Fig.tif
- S4C_Fig.tif
- S4D_Fig.tif
